# Supplementary material for: Population diversity analyses provide insights into key horticultural traits of Chinese native thymes
Source: Hortic Res. 2022 Aug 2;10(2):uhac262. doi: 10.1093/hr/uhac262 (PMC9907056; doi:10.1093/hr/uhac262)
Supplement: Web_Material_uhac262 [file web_material_uhac262.zip]

Archive with 2 entries (2 files):
- Supplemental Figure.pdf
- Supplementary Tables.xlsx
