# Supplementary material for: Population diversity analyses provide insights into key horticultural traits of Chinese native thymes
Source: Hortic Res. 2022 Aug 2;10(2):uhac262. doi: 10.1093/hr/uhac262 (PMC9907056; doi:10.1093/hr/uhac262)
Supplement: Web_Material_uhac262 [file web_material_uhac262.zip › Supplementary Tables.xlsx]

## Sheet: Tables S1
Table S1. Ecological factors for wild Thymus populations native to China.
Sample ID	Species	Location	Collection site	Altitude (m)	Longitude (E)	Latitude (N)	Slope	Soil texture	Habitat type
CNT01	Thymus mandschuricus Ronn.	Heilongjiang Province	Maoer Mountain, Shangzhi City	800	127°32′3″	45°20′3″	Half sunny slope	Loam	Rocky cracks on top of volcanic rock, medium-acid soil with gravel
CNT02	Thymus inaequalis Klok.	Heilongjiang Province	Forest botanical garden	150	126°16′	45°45′	Roadside slope	Sandy loam	Roadside slope in the botanical garden area
CNT03	Thymus curtus Klok.	Heilongjiang Province	Huma County	440	124°1′8″	52°14′15″	Dry sunny slope	Sandy loam	The main companion plants are Orostachys cartilaginea, Thymus inaequalis, and Thymus amurensis
CNT04	Thymus amurensis Klok.	Heilongjiang Province	Huma County	440	124°1′8″	52°14′15″	Dry sunny slope	Sandy loam	The main companion plants are Orostachys cartilaginea, Thymus curtus, and Thymus amurensis
CNT05	Thymus inaequalis Klok.	Heilongjiang Province	Huma County	440	124°1′8″	52°14′15″	Dry sunny slope	Sandy loam	The main companion plants are Orostachys cartilaginea, Thymus inaequalis, and Thymus amurensis
CNT06	Thymus quinquecostatus Celak. var. asiaticus (Kitagawa) C. Y. Wu et Y. C. Huang	Jilin Province	Songyuan City	170	124°1′52″	44°36′52″	Sunny slope	Sandy loam	Sandy land formed by deciduous grass; the main companion plants are Potentilla anserina and Gueldenstaedtia verna subsp. multiflora
CNT07	Thymus nervulosus Klok.	Jilin Province	Jiefang Village, Yantongshan Town, Panshi City	525	125°53′22″	43°17′34″	Half sunny slope	Sandy loam	Growing on a gravelly semisunny grassy slope made of limestone; the main companion plants are Gypsophila pacifica and Srpiraea pubescens
CNT08	Thymus mongolicus Ronn.	Beijing Municipal	Dongling Mountain, Mentougou District	1915	115°28′29″	40°19′31″	Sunny slope	Sandy loam	The sun is leeward, with many rocks, well-drained hillsides or rock joints, sandy loam rich in humus
CNT09	Thymus mongolicus Ronn.	Beijing Municipal	Baihua Mountain, Fangshan District	1935.03	115°35′57″	39°50′10″	Half sunny slope	Sandy loam	Baicao bank southeast side, a crack in the rocks by the side of the road
CNT10	Thymus mongolicus Ronn.	Beijing Municipal	Baihua Mountain, Fangshan District	1809.23	115°35′42″	39°49′21″	Sunny slope	Sandy loam	Roadside rock crevice at the southwest edge of Baicao bank, it is often associated with mounds formed by a local species of red ant
CNT11	Thymus mongolicus Ronn.	Beijing Municipal	Baihua Mountain, Fangshan District	1891.48	115°36′34″	39°51′10″	Roadside sunny slope	Sandy loam	Gravel, stone crevices growth, and a local red ant formation of the mound associated
CNT12	Thymus quinquecostatus Celak. var. asiaticus (Kitagawa) C. Y. Wu et Y. C. Huang	Inner Mongolia Autonomous Region	Zhenglan Banner	1370	115°51′18″	42°37′34″	Roadside slope	Sandy loam	Sandy land formed by degraded grassland on the roadside
CNT13	Thymus quinquecostatus Celak. var. asiaticus (Kitagawa) C. Y. Wu et Y. C. Huang	Inner Mongolia Autonomous Region	Zhenglan Banner	1306	115°51′15″	42°37′35″	Roadside sandy land	Sandy loam	Sandy land formed by degraded grassland on the roadside
CNT14	Thymus quinquecostatus Celak. var. przewalskii (Kom.) Ronn.	Inner Mongolia Autonomous Region	Duolun Reservoir, Duolun County	1269.13	116°38′44″	42°11′44″	Sunny slope	Sandy loam	The main companion plants are Allium senescens, Patrinia rupestris subsp. scabra, and Spiraea pubescens
CNT15	Thymus quinquecostatus Celak. var. asiaticus (Kitagawa) C. Y. Wu et Y. C. Huang	Inner Mongolia Autonomous Region	Zhenglan Banner	1373	116°1′43″	42°22′49″	Roadside slope	Sandy loam	Roadside grassland, sandy loam rich in humus
CNT16	Thymus quinquecostatus Celak. var. asiaticus (Kitagawa) C. Y. Wu et Y. C. Huang	Inner Mongolia Autonomous Region	Wuhe Erqin Aobao Forest Farm, Zhenglan Banner	1427.05	116°9′44″	42°30′19″	Roadside gentle slope	Dry sandy loam	Dry sandy land formed after grassland degradation
CNT17	Thymus quinquecostatus Celak.	Inner Mongolia Autonomous Region	Wuhe Erqin Aobao Forest Farm, Zhenglan Banner	1451.2	116°10′14″	42°29′42″	Sunny slope	Sandy loam	The main companion plants are Soutellari baiclensisand Rhaponticum unifloru
CNT18	Thymus quinquecostatus Celak.	Inner Mongolia Autonomous Region	Wuhe Erqin Aobao Forest Farm, Zhenglan Banner	1450	116°10′17″	42°29′42″	Sunny slope	Sandy loam	The main companion plants are Soutellari baiclensisand Rhaponticum unifloru
CNT19	Thymus quinquecostatus Celak. var. asiaticus (Kitagawa) C. Y. Wu et Y. C. Huang	Inner Mongolia Autonomous Region	Zhenglan Banner	1420.6	116°9′20″	42°12′11″	Sunny slope	Sandy loam	The main companion plants are Iris loczyi, Soutellari baiclensis, Rhaponticum unifloru, Allium condensatum, and Allium senscene
CNT20	Thymus quinquecostatus Celak.	Inner Mongolia Autonomous Region	Zhenglan Banner	1415.66	116°9′20″	42°12′11″	Sunny slope	Sandy loam	The main companion plants are Soutellari baiclensis, Iris locyzii, Rhaponticum unifloru, and Alliium sp.
CNT21	Thymus quinquecostatus Celak.	Hebei Province	Chicheng County	1118.8	115°46′4″	41°8′54″	Sunny slope	Sandy loam	On a gravelly hillside formed by weathering limestone; the main companion plants are Allium tenuissimum, Soutellaria baicalensis, and Potentilla chinensis
CNT22	Thymus mongolicus Ronn.	Hebei Province	Chicheng County	1557.8	115°50′8″	41°18′31″	Half sunny slope	Loam	In the cracks in rocky areas; the main companion plants are Deutzia grandifloraand Spiraea trilobata
CNT23	Thymus quinquecostatus Celak.	Hebei Province	Small Wutai Jinhekou Scenic Spot, Yu County	1070	114°2′40″	39°51′13″	Sunny floodplain	Sandy loam	Floodpain; the main companion plants are Allium polyrhizum, Cymbaria dahurica, and Ephedra intermedia
CNT24	Thymus quinquecostatus Celak. var. przewalskii (Kom.) Ronn.	Hebei Province	Small Wutai Jinhekou Scenic Spot,Yu County	1110	114°33′57″	39°33′49″	Sunny slope	Sandy loam	Growing in cracks between roadside rocks; the main companion plants are Selaginella sinensis and Selaginella sanguinolenta
CNT25	Thymus quinquecostatus Celak. var. przewalskii (Kom.) Ronn.	Hebei Province	Small Wutai Jinhekou Scenic Spot, Yu County	1117	114°33′55″	39°33′46″	Half sunny slope	Sandy loam	Between roadside rock walls or rock crevices; the main companion plants are Selaginella sinensis, Selaginella sanguinolenta, and Spiraea pubescens
CNT26	Thymus quinquecostatus Celak. var. asiaticus (Kitagawa) C. Y. Wu et Y. C. Huang	Shanxi Province	Zuoyun County, Datong City	1319	112°43′43″	40°6′33″	Sunny slope	Sandy loam	The main companion plants are Hippophae rhamnoidesand Lespedeza davurica
CNT27	Thymus quinquecostatus Celak. var. przewalskii (Kom.) Ronn.	Shanxi Province	Fucheng Town, Linchuan County, Jincheng City	1093	113°7′42″	36°39′53″	Sunny steep slope	Calcareous sandy loam	Rocky beach by the cliff
CNT28	Thymus quinquecostatus Celak. var. przewalskii (Kom.) Ronn.	Shanxi Province	Xiangshan Temple, Hequ County	926.57	111°13′33″	39°24′24″	Sunny slope	Sand loam	A gravelly yellow sand formed by weathering of stratified rock
CNT29	Thymus mongolicus Ronn.	Ningxia Hui Autonomous Region	Jingyuan County, Guyuan City	2560	106°12′41″	35°29′43″	Sunny slope	Sand loam	Gravel sandy ground formed by weathering sandstone by the highway, the main companion plant is Stachys sieboldii
CNT30	Thymus roseus Schipcz.	Xinjiang Uygur Autonomous Region	Sailimu Lake, Yining City	2038.09	81°16′9″	44°39′42″	Slope	Sand loam	On well-drained sandy loam slopes along the shore of the lake; the main companion plants are Cares sp., Allium polyrhizum
CNT31	Thymus marschallianus Willd.	Xinjiang Uygur Autonomous Region	Qapqal County	2097	81°34′2″	43°27′46″	Humid half sunny slope	Loam	The main companion plant is Origanum vulgare
CNT32	Thymus marschallianus Willd.	Xinjiang Uygur Autonomous Region	Fushou Mountain, Huocheng County	1107.01	80°46′57″	44°25′53″	Sunny gentle slope	Sand and gravel	In patches on the side of the sunny road and on gravel
CNT33	Thymus marschallianus Willd.	Xinjiang Uygur Autonomous Region	Sailimu Lake, Bole City	1600	81°4′49″	44°27′2″	Half shade and half sunny slope	Loam	On the grassy slopes of high-speed roads, rich in humus loam; the main companion plants are Origanum vulgare and Ziziphora bungeana
CNT34	Thymus marschallianus Willd.	Xinjiang Uygur Autonomous Region	Sailimu Lake, Bole City	1293	81°1′4″	44°24′1″	Open gentle slope grass	Loam	Along the highway, on mountain grass, soil rich in humus; the main companion plants are Origanum vulgare and Ziziphora bungeana
CNT35	Thymus marschallianus Willd.	Xinjiang Uygur Autonomous Region	Tuolasu Grassland, Yining County	1198.34	81°35′53″	44°13′25″	Grassy slope	Clay loam	Steep slopes of grass on the deep grassland; the main companion plants are Sophora alopecuroidesand Artemisia sp.
CNT36	Thymus marschallianus Willd.	Xinjiang Uygur Autonomous Region	Tuolasu Grassland, Yining County	1792	81°43′52″	44°15′58″	Grassy slope	Gravelly yellow sand	On the open slope of the alpine grassland; the main companion plants are Artemisia sp., Stipa sp., Aneurolepidium sp., and Dracocephalum sp.
CNT37	Thymus proximus Serg.	Xinjiang Uygur Autonomous Region	Awuzan Ditch, Yining County	>1637.96	81°43′35″	44°8′57″	Sunny slope	Loam	On rock walls or between rock crevices above the line of snow-ridge spruce, rich in humus loam; the main companion plants are Eremurus chinensis, Ephedra equisetina, and Hylotelephium ewersii
CNT38	Thymus altaicus Klok. et Schost.	Xinjiang Uygur Autonomous Region	Awuzan Ditch, Yining County	>1637.96	81°43′35″	44°8′57″	Sunny slope	Loam	On rock walls or between rock crevices above the lowest line of snow ridge spruce, rich in humus loam; the main companion plants are Eremurus chinensis, Ephedra equisetina, and Hylotelephium ewersii
CNT39	Thymus quinquecostatus Celak.	Hebei Province	Jinhekou Village, Yu County	1046	114°55′3″	39°57′1″	Sunny floodplain	Sandy loam	Floodplain in front of a mountain, gravelly sandy land; the main companion plants are Allium polyrhizum, Cymbaria dahurica, and Ephedra intermedia

## Sheet: Tables S2
Table S2. Volatile compositions and contents in leaves of 52 thyme accessions (mg/250 mg).
Sample ID	d-α-Pinene	Camphene	Sabinene	1-Octen-3-ol	3-Octanone	β-Myrcene	cis-3-Hexenyl Acetate	α-Terpinene	p-Cymene	Sylvestrene	D-Limonene	Eucalyptol	β-cis-Ocimene	trans-β-Ocimene	γ-Terpinene	Sabinen hydrate	Terpinolene	Linalool	Camphor	endo-Borneol	Terpinen-4-ol	α-Terpineol	γ-Terpineol	Nerol	Isothymol methyl ether	Thymol methyl ether	Neral(β-Citral)	Thymoquinone	Geranial(Citral)	Bornyl acetate(Isobornyl acetate)	Thymol	Carvacrol	Phenol, 2-ethyl-4,5-dimethyl-	δ-EIemene	α-Terpinyl acetate(Terpinyl acetate)	Thymol acetate	Carvacryl acetate	Carvacrol methyl ether	Geranyl acetate	β-Bourbonene	β-Elemen	β-Caryophyllene	Cedrene	Calarene(β-Gurjunene)	β-Copaene	Humulene	Alloaromadendrene	Germacrene-D	Eremophilene
CNT01	0.00244392	0.00562917	0	0	0.000737006	0	0	0	0	0	0	0	0	0	0	0	0	0	0.0662425	0.018925	0.00344558	0	0	0	0	0	0.00570194	0	0.0207539	0.0500529	0	0	0	0.00271769	0	0	0	0	0.0820064	0	0	0.0755776	0	0.00405377	0	0	0.00217514	0.0210056	0.0163711
CNT02	0	0	0	0	0	0.000802184	0	0.00108509	0.0534962	0	0	0	0	0	0.0115144	0	0	0.00219167	0	0	0	0	0	0	0	0	0	0.00136867	0	0	0.00897768	0	0.0203367	0.000537527	0	0	0	0	0	0	0	0.00642256	0	0.000284542	0	0	0.000239082	0.00128513	0
CNT03	0	0	0	0	0	0.0047859	0	0.00653309	0.351026	0	0	0.00556084	0	0	0.0704858	0	0	0	0	0	0	0	0	0	0	0	0	0.0211281	0	0	0	0	0.181811	0	0	0	0	0	0	0	0	0.00771031	0	0	0	0	0	0	0
CNT04	0	0	0	0	0	0.000779606	0	0.000592553	0.0504335	0	0	0.00040959	0	0	0.0081042	0	0	0	0	0.000594975	0	0	0	0	0	0	0	0.00265009	0	0	0	0.024446	0	0	0	0	0	0	0	0	0	0.0012937	0	0	0	0	0	0.000624675	0
CNT05	0	0	0	0.000874766	0.000190751	0.00147773	0	0.00156119	0.0637412	0	0	0	0	0	0.0205733	0.00139912	0	0.00539307	0.00054147	0	0	0	0	0	0	0	0	0.00244659	0	0	0.0176909	0.0343022	0	0	0	0	0	0	0	0	0	0.0101017	0	0.000219014	0	0	0.000592924	0.00223494	0
CNT06	0.000941146	0	0	0.00112174	0.00229343	0	0	0	0.063723	0	0	0.0429095	0	0.00824149	0.0293706	0.00850192	0	0.00418956	0.0073853	0.0129682	0.00160096	0.00136284	0	0	0	0	0.00218887	0.00219878	0.00525208	0	0	0.0935803	0	0.000232547	0	0	0.000838311	0.00225618	0.0124865	0	0	0.0151223	0	0	0	0	0.00099967	0.0181627	0.0028433
CNT07	0.000877704	0	0	0	0	0	0	0	0	0.000597715	0	0.0225698	0	0.00796505	0	0.00109813	0	0.000991162	0.0443184	0.010131	0.00153362	0.000618051	0	0	0	0	0	0	0.000712485	0	0	0	0	0	0	0	0	0	0	0	0	0.0106508	0	0	0	0	0.00533798	0.019325	0
CNT08	0	0	0	0	0	0.00736608	0	0	0.5165	0	0	0.00727809	0	0	0.0944748	0.00716613	0	0.0071837	0	0	0	0	0	0	0.128958	0	0	0.0213361	0	0	0.516946	0.00636222	0	0	0	0	0	0	0	0	0		0.0503421	0	0	0	0	0.00698378	0
CNT09	0	0	0	0	0	0.00231785	0	0	0.115055	0	0	0.00150711	0	0	0.044167	0.00212504	0	0.00189236	0	0	0	0	0	0	0	0	0	0.00508599	0	0	0.0751053	0.00190003	0	0.000714044	0	0	0	0.0122509	0	0	0		0.0118961	0	0	0	0	0.0049942	0
CNT10	0	0	0	0	0	0.00321157	0	0.00470298	0.239139	0	0	0.0172359	0	0.00745341	0.0435133	0.00850903	0	0	0	0.0139033	0	0	0	0	0	0	0	0.0169223	0	0	0.0530701	0.083833	0	0	0	0	0.0019716	0	0	0	0	0.00760834	0	0	0	0	0	0.00843497	0.00718214
CNT11	0	0	0	0	0	0.016012	0	0	0.679105	0	0	0.0087451	0	0	0.220523	0.0149511	0	0	0	0	0	0	0	0	0	0	0	0.0128734	0	0	1.16513	0.0320412	0	0	0	0	0	0.192217	0	0	0		0	0	0	0	0	0.0790583	0
CNT12	0.000725135	0.000730607	0	0	0	0.00112711	0	0.00147859	0.0378222	0.000588384	0	0.00669557	0	0.000599458	0.0160699	0.00146597	0	0.00119019	0.000143818	0.00333266	0.000174089	0	0	0	0	0	0	0.00522721	0	0	0.0422633	0.0057914	0.000684835	0	0	0	0.000251695	0.00624964	0	0	0	0.00490885	0	0	0	0	0	0.00526199	0
CNT13	0.00148308	0.00269385	0	0	0	0.00128091	0	0.00170577	0.0537045	0	0.000940999	0.00158086	0	0.000767082	0.0198595	0.00332232	0	0.00120652	0.00564033	0.00621155	0.000687859	0	0	0	0	0.00443256	0	0.00390816	0	0	0.0264271	0.0311498	0	0	0	0	0.000215643	0.0049926	0	0	0	0.00109873	0	0	0	0	0	0.00575359	0
CNT14	0	0.00168658	0	0	0	0.0261783	0	0	0.00119185	0	0.00918368	0.0177705	0	0.00239612	0	0.0146251	0	0.0014424	0.00502982	0.00145978	0	0.075337	0.164659	0	0	0	0	0	0	0	0	0	0	0	0	0	0	0	0	0	0		0	0	0	0	0	0.00711282	0
CNT15	0	0.00134101	0.000367813	0	0.00264007	0.000320923	0	0	0	0	0	0.0293605	0	0.0021602	0	0.00101009	0	0.00550153	0.00992893	0.00199045	0.000131172	0.000397518	0	0	0	0	0.00235644	0	0.0075194	0.000719167	0	0	0	0	0	0	0	0	0.0102493	0	0	0.00118144	0	0	0	0	0	0.000815322	0
CNT16	0	0.00744339	0	0	0	0.00638337	0	0.00537764	0.206586	0	0.00277197	0.0838201	0	0.00569885	0.0535073	0.0118391	0	0.00855293	0.0524428	0	0	0.00283256	0	0	0	0.00110285	0	0.0174419	0	0	0.35515	0.0119854	0	0	0	0	0	0.0114578	0	0	0	0.0049731	0	0	0	0	0	0.0051935	0
CNT17	0.000513476	0.00181032	0.000253737	0	0	0.00732683	0	0.00160461	0.0759439	0	0.00565726	0.0136011	0	0	0.0114833	0.0211694	0	0.000968262	0.0024928	0.00880395	0.000364546	0.000373002	0	0	0	0.00460794	0	0.00772096	0	0.000274255	0.114707	0.00791915	0	0	0.00637279	0	0	0.00270823	0	0	0	0.00361445	0	0	0	0	0	0.00269316	0
CNT18	0.000141173	0.000328261	0	0	0	0.000587316	0	0.00104276	0.0159656	0	0	0	0	0.00214519	0.00727473	0.000856222	0	0.000452432	0	0.000873475	0	0	0	0	0	0.00522427	0	0.0010565	0	0	0.0343835	0	0.00167837	0	0	0.00112839	0	0	0	0.000876122	0		0	0	0	0	0	0.00264681	0.0015483
CNT19	0.0019718	0.0021118	0	0	0	0.0031215	0	0.0432431	0.0746908	0.00865961	0	0.0155641	0	0.0105061	0.0270063	0.00403581	0	0.00454783	0	0.00984513	0	0.0154154	0	0	0	0.00768993	0	0.00477052	0	0.000413602	0.0385421	0	0.0501616	0.00163462	0	0	0.00145639	0.00359125	0	0	0	0.0135772	0	0.00165248	0	0	0	0.0142432	0
CNT20	0	0.000373686	0.000133052	0	0.000574784	0.00300821	0	0.000490892	0.0209407	0	0.00054816	0.00495586	0	0	0.00290527	0.00212389	0	0.000851375	0.0019926	0	0	0.0106585	0	0	0	0.000676608	0	0.00298378	0	0	0.0181847	0.0322168	0	0	0	0	0.000179035	0.000392094	0	0	0	0.00111075	0	0	0	0	0	0.00152819	0
CNT21	0.000464166	0	0	0.000713698	0.000506049	0.000707797	0	0.00128575	0.034681	0.000285363	0	0.00761044	0	0.002923	0.0179925	0.0015388	0	0.00116076	0.00483446	0.00236593	0.000268695	0	0	0	0	0.000348456	0	0.00151198	0	0	0.00237856	0	0.0427491	0.000528429	0	0	0.0012497	0	0	0	0	0.00993363	0	0	0	0	0	0.00610036	0
CNT22	0.00508124	0.00321381	0.00883065	0.00797795	0	0.0537303	0	0.00195437	0.00640242	0	0	0.0598198	0	0	0.00770035	0.0837094	0	0.0054657	0	0.0170547	0.00356247	0.00447257	0	0	0	0.00031382	0	0.000359701	0	0.000452077	0.00506234	0	0	0	0	0	0	0.000555924	0	0	0.00199626	0.0386189	0	0	0.00158616	0.00356971	0	0.0238124	0
CNT23	0	0	0	0.000494672	0	0.000453139	0	0.000672837	0.0300895	0	0	0.00154278	0	0	0.00675272	0.000687308	0	0.00106924	0	0.0020886	0	0	0	0	0	0.00130241	0	0.00133922	0	0	0.0161033	0.000584014	0	0	0	0	0	0	0	0	0	0.00232729	0	0	0.000528028	0	0	0	0
CNT24	0	0	0	0	0	0.000518668	0	0.000580617	0.0152504	0.00127231	0	0.00116757	0	0	0.00404037	0.00177473	0	0	0	0.000691075	0	0	0	0	0	0	0	0.00366	0	0	0	0	0.0316015	0	0	0	0.000997699	0.00353205	0	0	0	0.00213418	0	0	0	0	0	0.00115199	0
CNT25	0	0	0.00237861	0.00377132	0.00297098	0.00605481	0	0	0.0392301	0	0	0.00430304	0	0	0.028773	0.00542812	0	0.00398926	0	0.00182551	0	0	0	0	0	0	0	0.0233882	0	0	0.0109613	0.0829234	0	0	0	0	0.00901503	0	0	0	0	0.00782864	0	0	0	0	0	0.00698393	0
CNT26	0.00091304	0.0014345	0	0	0	0.00188717	0	0.00343698	0.048924	0.000884153	0	0.00770089	0	0	0.0395076	0.00565876	0	0	0	0.0104918	0	0	0	0	0	0	0	0.00265729	0	0	0.00464151	0	0.0943415	0	0	0	0.00300617	0.00246826	0	0	0	0.0322362	0	0.00100635	0	0	0	0.0122734	0
CNT27	0	0	0	0.000586915	0	0.00124849	0	0.00248326	0.0416804	0.000649913	0	0	0	0	0.0180245	0.00253803	0	0.000637296	0	0.000591704	0	0	0	0	0	0	0	0.00212825	0	0	0	0	0.0492551	0	0	0	0.000462367	0	0	0	0	0.00239245	0	0	0	0	0	0.000812733	0
CNT28	0.000552821	0.000819618	0	0	0	0.00124919	0	0.00239907	0.0602739	0.000868534	0	0	0	0	0.0363268	0.00179241	0	0.00151473	0	0.00497779	0	0	0	0	0	0.00830543	0	0.00366868	0	0	0.0931948	0	0.00417035	0	0	0.00158355	0	0	0	0.00728771	0	0.00697171	0	0	0	0	0	0.00250897	0
CNT29	0	0	0	0	0	0.000816003	0	0.0017904	0.0584357	0	0	0.00156632	0	0	0.019828	0.00161306	0	0	0	0.00136412	0	0	0	0	0	0	0	0.000931395	0	0	0.0432122	0	0	0	0	0	0	0.00706894	0	0	0	0.00298274	0	0	0	0	0	0.00111212	0
CNT30	0	0	0.00110821	0	0	0.00350506	0	0.004861	0.12356	0	0.00158553	0.0182498	0	0	0.0597732	0.0155492	0	0	0	0	0	0	0	0	0	0	0	0.00761253	0	0	0.113126	0.00509613	0	0	0	0	0	0	0	0	0	0.00351345	0	0	0	0	0	0	0
CNT31	0.00032224	0.00031021	0	0	0	0.000267262	0	0.000633371	0.029863	0	0.000110228	0.0020595	0	0	0.00754231	0.000880817	0	0	0	0.00101631	0	0	0	0	0	0.000634549	0	0.000734197	0	0	0.0159149	0.000599474	0	0	0	0	0	0	0	0	0	0.000176729	0	0	0	0	0	0.000554604	0
CNT32	0	0	0	0	0	0.00195546	0	0.00322725	0.126782	0	0	0.00571072	0	0	0.021964	0.00495057	0	0	0.001327	0.00256496	0	0	0	0	0	0	0	0.00518328	0	0	0.0943689	0.00337968	0.000942571	0	0	0	0	0	0	0	0	0.00638299	0	0	0	0	0	0.00445018	0
CNT33	0.000612116	0.000631443	0	0	0.000554832	0.000838008	0	0.00145263	0.0355328	0	0.000572455	0.00296984	0	0	0.0129907	0.0010016	0	0	0	0.00154827	0	0	0	0	0	0.00127939	0	0.00165791	0	0	0.0234719	0.000693815	0	0	0	0	0	0	0	0	0	0.00248671	0	0.000170615	0	0	0	0.00447808	0
CNT34	0.000473181	0.000185447	0	0	0.000962336	0.00107166	0	0.00181474	0.0660539	0	0.000733156	0.00388977	0	0	0.0138381	0.0026852	0	0	0	0.00196547	0	0	0	0	0	0	0	0.00145778	0	0	0.0338941	0.00112183	0	0	0	0	0	0	0	0	0	0.00448869	0	0.000514206	0	0	0	0.00377912	0
CNT35	0	0	0	0	0	0.000357438	0	0.0004313	0.0151139	0	0	0	0	0	0.00312425	0.000214277	0	0	0	0.000349717	0	0	0	0	0	0	0	0.0004025	0	0	0.00690246	0.000290051	0	6.42245e-05	0	0	0	0	0	0	0	0.0002859	0	0	0	0	0	0.000525717	0.00051151
CNT36	0	0	0	0	0.000399534	0.000614974	0	0.000806062	0.0220416	0	0	0.000179728	0	0	0.00749282	0.000756787	0	0	0	0	0	0	0	0	0	0.00236046	0	0.00129123	0	0	0.0166787	0.000681925	0	0	0	0	0	0	0	0	0	0.00287788	0	0	0	0	0	0.00233272	0
CNT37	0.0014487	0.00145367	0	0	0	0.00311697	0	0.00421302	0.1049	0	0.0015955	0.00217602	0	0	0.0554884	0.00376539	0	0.00250596	0.0027339	0.00495015	0	0	0	0	0	0	0	0.00427036	0	0	0.0111298	0.114503	0	0	0	0	0.000936024	0	0	0	0	0.0324074	0	0.00124885	0	0	0	0	0
CNT38	0.00069521	0	0	0	0	0.00166313	0	0.00247355	0.0429569	0.000691264	0	0	0	0	0.0338726	0.00138806	0	0	0	0.00230269	0	0	0	0	0	0	0	0.00235102	0	0	0	0.0581444	0	0	0	0	0.000191298	0	0	0	0	0.0260188	0	0.0012753	0	0	0	0	0
CNT39	0.00075983	0	0.000330427	0	0	0.00090724	0	0.00101716	0.040698	0	0.000620646	0.00528063	0	0.00291303	0.0118287	0.0010185	0	0.000543217	0.000963961	0.00244832	0	0	0	0	0	0	0	0.00372503	0	0	0.00233659	0	0.0203304	0	0	0	0	0	0	0	0		0.00330716	0	0	0	0	0.00171756	0
ET01	0	0	0.00618999	0	0	0.00390052	0	0	0.00377531	0	0	0.0046647	0	0	0	0	0	0.00293459	0	0	0	0.0670561	0	0	0	0	0	0	0	0	0	0	0	0	0.305706	0	0	0	0	0	0		0.0612546	0	0	0	0	0.0102048	0
ET02	0.00211124	0	0.00158637	0.00459787	0.0155448	0.0115988	0	0	0.0725514	0	0	0.00606602	0	0	0.0547053	0.00726849	0.00952008	0.00648766	0.00124182	0.00175056	0	0	0	0	0	0.011948	0	0.00264368	0	0	0.0777816	0.00330775	0	0	0.00127553	0.000620567	0	0.028999	0	0.000645474	0	0.0341538	0	0	0	0.00201429	0	0.0100781	0
ET03	0	0	0.00760198	0	0	0	0	0	0	0	0.0210556	0	0	0	0	0	0	0	0	0	0	0.114026	0	0	0	0	0	0	0	0	0	0	0	0	0.579911	0	0	0	0	0	0	0.0138261	0	0	0	0	0	0.0111665	0
ET04	0.00130877	0	0.00693652	0	0	0.00361372	0.00330539	0	0.00119785	0	0.0183749	0	0	0	0	0	0.00106816	0.00439006	0	0	0	0.0399368	0	0	0	0	0	0	0	0.00535736	0	0	0	0	0.208494	0	0	0	0	0.0031492	0	0.016191	0	0	0.00115681	0	0	0.0154191	0
ET05	0	0	0.00396625	0	0	0.00252169	0	0	0	0	0.00807265	0.00283479	0	0	0	0	0.000618623	0.00108406	0	0	0	0.0466522	0	0	0	0	0	0	0	0	0	0	0	0	0.234877	0	0	0	0	0	0	0.00280468	0	0	0	0	0	0.00232946	0
ET06	0	0	0	0	0	0.00269013	0	0.00314369	0.0784454	0	0.00113429	0.00122017	0	0	0.041026	0.00234599	0	0.00532621	0	0	0	0	0	0	0	0	0	0	0	0	0.0633364	0.00281748	0	0	0	0	0	0	0	0	0	0.0178927	0	0.000440262	0	0	0	0.005386	0
ET07	0	0	0	0	0	0.00648772	0	0	0.490097	0	0	0.00511644	0	0	0.0340388	0	0	0	0	0	0	0	0	0	0	0.0238671	0	0	0	0	0.0927618	0	0	0	0	0	0	0.0585887	0	0	0	0.0467063	0	0	0	0	0	0.0064175	0
ET08	0.00130592	0.00254719	0	0	0	0	0	0	0	0	0.00371552	0	0.00157588	0.00113534	0	0	0	0	0	0	0	0	0	0	0	0	0	0	0	0	0	0	0	0	0	0	0	0	0	0	0.00082416	0.0586735	0	0.00126507	0	0.00151526	0.00322832	0.0243331	0
ET09	0.00218669	0.00418276	0.0051026	0	0	0	0	0.0235052	0.278391	0	0.00413975	0.0100492	0	0	0.167073	0.0233811	0	0	0	0.0243147	0	0	0	0	0	0.012285	0	0.00335253	0	0	0.148833	0	0	0	0	0	0	0.0431695	0	0	0	0.0830266	0	0.00607968	0	0.00809962	0	0.0431353	0
ET10	0.000697996	0.00153725	0	0	0	0	0	0	0	0	0	0.00159909	0	0	0	0.000359771	0	0	0	0.00248823	0	0	0	0.00141972	0	0	0.000818095	0	0.00454522	0.0030224	0	0	0	0	0	0	0	0	0.0559406	0	0	0.00563315	0	0	0	0.000773367	0	0	0
ET11	0	0	0	0	0	0.000688207	0	0.000806866	0.0354847	0	0	0.000764918	0	0	0.00602247	0.00015322	0	0	0	0.000718072	0	0	0	0	0	0	0	0.0021551	0	0	0	0.0312632	0	0	0	0	0	0.00506715	0	0	0	0.00676904	0	0	0	0	0	0.00153282	0
ET12	0	0	0	0	0	0.000854404	0	0.00186101	0.0398748	0	0	0	0	0	0.0139413	0.00221573	0	0	0	0.00127998	0	0	0	0	0	0.0050326	0	0.00120772	0	0	0.0541062	0.00191864	0	0	0	0	0	0.00543438	0	0	0	0.00456912	0	0	0	0	0	0.00320882	0
ET13	0	0	0	0	0	0	0	0	0.00484704	0	0.00447096	0	0	0	0.00563843	0	0	0	0	0	0	0.00756643	0	0	0.00477223	0	0	0	0	0	0	0	0	0	0.184633	0	0	0	0	0	0	0.00462595	0	0	0	0	0	0.00431413	0
[truncated: 6 more columns]

## Sheet: Tables S3
Table S3. Glandular trichome densities for leaves of 52 thyme accessions.
Sample ID	Number of abaxial glandular trichomes (mm2)	Number of adaxial glandular trichomes (mm2)	Number of total glandular trichomes (mm2)	Leaf area (mm2)
CNT01	11.3078	10.7676	22.0754	20.1597
CNT02	8.68253	9.66705	18.3496	25.753
CNT03	9.51761	9.99847	19.5161	9.69267
CNT04	14.2504	17.214	31.4644	9.748
CNT05	6.38919	7.24112	13.6303	30.2647
CNT06	12.6969	12.2201	24.9171	10.489
CNT07	8.79374	13.5497	22.3434	16.8363
CNT08	12.092	10.463	22.5549	14.4517
CNT09	13.5556	11.4327	24.9883	15.564
CNT10	6.5482	6.18352	12.7317	21.7083
CNT11	8.64951	10.1439	18.7934	22.1947
CNT12	8.71154	10.1552	18.8668	11.3067
CNT13	8.75356	10.689	19.4426	7.87367
CNT14	9.92839	9.09531	19.0237	23.53
CNT15	8.66762	7.84241	16.51	9.239
CNT16	10.8261	12.5419	23.368	18.1263
CNT17	10.6583	14.2858	24.9441	13.8943
CNT18	5.81286	6.73701	12.5499	14.8113
CNT19	5.15202	5.9051	11.0571	16.824
CNT20	10.1235	11.5184	21.6419	19.4153
CNT21	10.7134	12.1915	22.9049	10.5617
CNT22	7.05277	8.29734	15.3501	29.9223
CNT23	8.79159	8.55243	17.344	20.7473
CNT24	6.79351	10.4716	17.2651	15.8543
CNT25	10.4671	13.7398	24.2069	13.5687
CNT26	14.7143	14.1845	28.8988	12.144
CNT27	11.7657	10.9963	22.762	15.0527
CNT28	11.0477	9.56924	20.6169	14.0583
CNT29	9.96425	11.0192	20.9835	13.343
CNT30	13.5766	8.47477	22.0514	11.7963
CNT31	8.20501	10.3161	18.5211	19.337
CNT32	10.0707	9.79509	19.8658	19.3013
CNT33	11.3114	9.30802	20.6194	35.252
CNT34	10.1964	12.8133	23.0097	14.8233
CNT35	8.25726	7.38327	15.6405	20.6503
CNT36	7.27518	7.35208	14.6273	25.9137
CNT37	10.5681	6.92261	17.4907	12.3623
CNT38	12.2225	8.33479	20.5573	18.5133
CNT39	5.54148	8.56949	14.111	27.2663
ET01	1.46973	12.6373	14.107	7.79633
ET02	9.6504	17.3877	27.0381	8.37267
ET03	5.13316	19.2093	24.3425	6.77033
ET04	3.53201	14.3901	17.9221	11.5473
ET05	3.4926	17.3148	20.8073	5.63167
ET06	3.10792	16.7893	19.8972	10.8037
ET07	8.60517	17.1334	25.7386	8.196
ET08	2.76955	2.84136	5.61091	26.9673
ET09	5.8732	2.52194	8.39513	17.7413
ET10	7.12851	5.68575	12.8143	19.8847
ET11	5.1236	5.3152	10.4388	17.0937
ET12	4.55791	4.23306	8.79097	24.2277
ET13	7.62876	6.58271	14.2115	26.0157

## Sheet: Tables S4
Table S4. Overview of resequencing data for 52 thyme accessions.
Sample ID	Clean reads	Clean bases	Q20 (%)	Q30 (%)	GC (%)
CNT01	23354156	6992755362	97.15	92.61	41.38
CNT02	24171429	7240073900	97.61	93.38	41.11
CNT03	24009093	7191379570	97.42	93.06	41.49
CNT04	23377256	7002295986	97.57	93.42	41.16
CNT05	22740213	6811348554	97.5	93.25	41.5
CNT06	27030954	8097016126	97.62	93.5	41.61
CNT07	23546167	7052749766	97.6	93.48	43.02
CNT08	23614343	7074049522	97.52	93.29	41.04
CNT09	23133012	6929085136	97.55	93.41	41.4
CNT10	24163535	7236407458	97.22	92.68	42.54
CNT11	30332118	9084908366	97.3	92.66	41.24
CNT12	23422406	7015207682	97.53	93.49	41.37
CNT13	24355658	7295255244	97.54	93.37	41.26
CNT14	24720598	7403854080	97.17	92.52	41.36
CNT15	23169863	6940114276	97.39	92.99	41.32
CNT16	23406445	7009283212	97.38	93.03	41.39
CNT17	23111367	6922676792	97.56	93.46	41.4
CNT18	23304591	6979057570	97.16	92.61	41.7
CNT19	24614685	7373471928	97.7	93.7	42.47
CNT20	23061055	6906835288	97.57	93.47	41.98
CNT21	23008753	6891634742	97.44	93.21	41.73
CNT22	24301353	7277775674	97.36	92.96	42.65
CNT23	23040901	6901280154	97.62	93.6	41.71
CNT24	22911263	6862429074	97.38	93.09	42.34
CNT25	23791126	7126763866	97.52	93.31	42.03
CNT26	22993430	6886228244	97.15	92.59	42.41
CNT27	22855355	6845442978	97.59	93.61	42.11
CNT28	26703862	7998400452	97.56	93.45	41.72
CNT29	24713691	7402077646	97.55	93.32	41.62
CNT30	23228281	6958605148	97.49	93.35	43.89
CNT31	26749831	8007982796	97.12	92.76	41.35
CNT32	23007495	6889650014	97.47	93.48	41.67
CNT33	22679888	6792347198	97.19	92.58	41.26
CNT34	23316794	6982042872	97.31	92.95	41.07
CNT35	23346482	6990651314	97.51	93.35	41.74
CNT36	23873897	7148856272	96.91	92.05	41.37
CNT37	23614506	7073199436	97.47	93.18	41.32
CNT38	23389020	7006480616	97.23	92.44	41.49
CNT39	23444088	7021986910	97.61	93.63	42
ET01	22859529	6845685624	97.09	92.56	41.67
ET02	23377052	6999907990	97.43	93.4	41.15
ET03	23366802	6995882358	96.81	91.97	41.51
ET04	23230109	6953847524	97.01	92.47	40.98
ET05	23448345	7022470104	97.51	93.5	41.31
ET06	23065329	6906088658	97.21	92.95	41.03
ET07	22933235	6865913040	97.34	93.26	41.89
ET08	21969194	6581315334	97.36	92.91	41.45
ET09	23258810	6957125452	96.94	92.63	41.18
ET10	23265697	6963101584	97.06	92.48	41.41
ET11	22972780	6876558164	97.1	92.74	41.8
ET12	22953913	6870541488	97.04	92.72	41.75
ET13	23080681	6912165510	96.99	92.03	40.56

## Sheet: Tables S5
Table S5. Comparison of resequencing data for 52 thyme accessions.
Sample ID	Total reads	Mapped (%)	Properly mapped (%)
CNT01	46708312	97.53	88.3
CNT02	48342858	97.6	89.45
CNT03	48018186	97.9	88.93
CNT04	46754512	98.03	89.1
CNT05	45480426	96.1	87.27
CNT06	54061908	96.34	88.99
CNT07	47092334	90.76	82.54
CNT08	47228686	97.02	89.32
CNT09	46266024	97.1	88.52
CNT10	48327070	93.69	85.15
CNT11	60664236	97.36	89.35
CNT12	46844812	96.91	89.59
CNT13	48711316	96.56	88.28
CNT14	49441196	96.13	87.43
CNT15	46339726	96.85	89.24
CNT16	46812890	96.24	87.97
CNT17	46222734	96.93	89.23
CNT18	46609182	95.95	87.48
CNT19	49229370	92.05	84.49
CNT20	46122110	95.2	87.32
CNT21	46017506	94.72	86.14
CNT22	48602706	92.83	84.58
CNT23	46081802	94.9	87.46
CNT24	45822526	94.36	86.68
CNT25	47582252	95.78	89.1
CNT26	45986860	94.22	86.28
CNT27	45710710	95.07	86.76
CNT28	53407724	96.66	88.43
CNT29	49427382	96	88.35
CNT30	46456562	86.12	74.02
CNT31	53499662	95.76	77.86
CNT32	46014990	95.2	76.75
CNT33	45359776	96.25	78.55
CNT34	46633588	96.68	77.81
CNT35	46692964	95.56	76.74
CNT36	47747794	96.64	78.16
CNT37	47229012	96.59	83.78
CNT38	46778040	95.86	82.97
CNT39	46888176	94.64	88.18
ET01	45719058	95.79	72.39
ET02	46754104	96.62	74.87
ET03	46733604	96.57	70.94
ET04	46460218	97.1	72.43
ET05	46896690	97.15	73.11
ET06	46130658	97.6	74.27
ET07	45866470	94.16	71.27
ET08	43938388	96.17	77.88
ET09	46517620	97.7	77.63
ET10	46531394	95.82	80.65
ET11	45945560	94.74	75.89
ET12	45907826	95.76	76.79
ET13	46161362	97.1	77.9

## Sheet: Tables S6
Table S6. Sample coverage depth and coverage ratio statistics for 52 thyme accessions by resequencing.
Sample ID	Average depth	Coverage ratio 1X (%)	Coverage ratio 5X (%)	Coverage ratio 10X (%)
CNT01	10	89.41	72.33	47.17
CNT02	10	87.95	71.35	47.67
CNT03	10	87.25	70.07	46.69
CNT04	10	89.49	71.19	46.62
CNT05	10	87.44	69.57	44.47
CNT06	11	92.98	78.35	55.2
CNT07	10	88.08	70.26	44.65
CNT08	11	89.6	74.54	50.53
CNT09	10	91.56	74.91	48.39
CNT10	10	91.65	73.63	46.53
CNT11	14	91.87	80.11	63.47
CNT12	9	93.92	74.28	46.87
CNT13	10	90.42	73.02	47.52
CNT14	10	90.67	74.97	50.35
CNT15	10	90.43	74.01	48.11
CNT16	9	91.07	72.21	44.4
CNT17	10	93.29	75.52	48.03
CNT18	10	91.24	74.8	48.44
CNT19	10	92.02	74.31	47.9
CNT20	9	91.15	72.92	45.41
CNT21	9	92.37	73.49	45.55
CNT22	10	92.32	74.87	48.07
CNT23	10	91.83	75.44	46.91
CNT24	9	91.44	73.88	45.01
CNT25	10	90.66	74.57	47.73
CNT26	9	91	73.38	44.95
CNT27	10	89.8	72.6	46.05
CNT28	11	91.59	76.24	51.36
CNT29	11	89.27	74.45	51.59
CNT30	9	80.04	59.41	36.91
CNT31	10	74.05	54.76	37.77
CNT32	8	73.67	52.03	32.89
CNT33	9	70.79	50.83	32.73
CNT34	9	71.95	52.36	34.67
CNT35	9	72.05	51.78	33.17
CNT36	9	72.81	52.71	34.67
CNT37	10	82.14	62.67	41.62
CNT38	9	79.87	60.68	39.88
CNT39	9	97.14	79.61	45.73
ET01	7	69.46	45.91	26.03
ET02	7	73.53	49.61	28.76
ET03	7	69.13	46.06	26.41
ET04	7	69.2	45.48	25.67
ET05	7	67.95	45.13	25.61
ET06	7	70.03	46.64	26.77
ET07	7	73.87	48.96	27.75
ET08	9	70.06	50.17	32.71
ET09	8	72.25	50.07	30.22
ET10	7	67.97	46.23	26.75
ET11	8	73.35	50.25	29.68
ET12	8	74.61	51.13	30.27
ET13	9	75.06	53.19	34.77

## Sheet: Tables S7
Table S7. SNP statistics for 52 thyme accessions by resequencing.
Sample ID	SNP number	Transitions	Transversions	Ti/Tv	Heterozygosity	Homozygosity	Het-ratio
CNT01	528282	319616	208666	1.53	276390	251892	0.5231
CNT02	507384	306469	200915	1.52	238337	269047	0.4697
CNT03	492337	299135	193202	1.54	210658	281679	0.4278
CNT04	535753	325986	209767	1.55	293055	242698	0.5469
CNT05	484690	292515	192175	1.52	217164	267526	0.448
CNT06	561106	340130	220976	1.53	378463	182643	0.6744
CNT07	474155	287309	186846	1.53	209024	265131	0.4408
CNT08	475550	287300	188250	1.52	235727	239823	0.4956
CNT09	510225	308700	201525	1.53	306759	203466	0.6012
CNT10	504089	306014	198075	1.54	296863	207226	0.5889
CNT11	514759	311660	203099	1.53	289464	225295	0.5623
CNT12	497956	301536	196420	1.53	354446	143510	0.7118
CNT13	496902	300819	196083	1.53	264273	232629	0.5318
CNT14	508726	307884	200842	1.53	276740	231986	0.5439
CNT15	487096	294538	192558	1.52	253949	233147	0.5213
CNT16	486506	294440	192066	1.53	269909	216597	0.5547
CNT17	520437	315920	204517	1.54	350558	169879	0.6735
CNT18	493552	298659	194893	1.53	264368	229184	0.5356
CNT19	506606	307132	199474	1.53	318471	188135	0.6286
CNT20	472585	286251	186334	1.53	261558	211027	0.5534
CNT21	505292	306367	198925	1.54	320802	184490	0.6348
CNT22	489934	297901	192033	1.55	311621	178313	0.636
CNT23	461473	279455	182018	1.53	272061	189412	0.5895
CNT24	439308	265923	173385	1.53	227662	211646	0.5182
CNT25	438279	265021	173258	1.52	209089	229190	0.477
CNT26	481889	291571	190318	1.53	264614	217275	0.5491
CNT27	463835	280527	183308	1.53	195342	268493	0.4211
CNT28	493373	299218	194155	1.54	258995	234378	0.5249
CNT29	470038	284272	185766	1.53	233377	236661	0.4965
CNT30	525921	322937	202984	1.59	210725	315196	0.4006
CNT31	620452	378538	241914	1.56	212635	407817	0.3427
CNT32	611972	373843	238129	1.56	245354	366618	0.4009
CNT33	607019	370586	236433	1.56	194015	413004	0.3196
CNT34	609228	372032	237196	1.56	195449	413779	0.3208
CNT35	608985	372131	236854	1.57	199022	409963	0.3268
CNT36	621074	379479	241595	1.57	217238	403836	0.3497
CNT37	571619	351572	220047	1.59	273704	297915	0.4788
CNT38	548271	336830	211441	1.59	221210	327061	0.4034
CNT39	273576	166533	107043	1.55	261530	12046	0.9559
ET01	559436	340505	218931	1.55	142786	416650	0.2552
ET02	626741	381250	245491	1.55	262524	364217	0.4188
ET03	561340	341214	220126	1.55	138138	423202	0.246
ET04	563799	342769	221030	1.55	161797	402002	0.2869
ET05	560319	340648	219671	1.55	137379	422940	0.2451
ET06	562047	342156	219891	1.55	155946	406101	0.2774
ET07	616416	375512	240904	1.55	255082	361334	0.4138
ET08	536745	327785	208960	1.56	161952	374793	0.3017
ET09	541508	332453	209055	1.59	183282	358226	0.3384
ET10	524189	321993	202196	1.59	154687	369502	0.295
ET11	554565	338593	215972	1.56	191735	362830	0.3457
ET12	618718	378311	240407	1.57	283340	335378	0.4579
ET13	688056	424650	263406	1.61	387597	300459	0.5633

## Sheet: Tables S8
Table S8. Genome-wide and coding region InDel statistics for 52 thyme accessions by resequencing.
Sample ID	CDS-Insertion	CDS-Deletion	CDS-Homo	CDS-Het	CDS-Total	Genome-Insertion	Genome-Deletion	Genome-Homo	Genome-Het	Genome-Total
CNT01	8958	6350	5692	9616	15308	283781	216109	232734	267156	499890
CNT02	8791	6337	6155	8973	15128	278774	216524	251876	243422	495298
CNT03	8773	6012	6304	8481	14785	276914	200610	258064	219460	477524
CNT04	9213	6285	4744	10754	15498	291865	212739	211871	292733	504604
CNT05	8540	6079	6159	8460	14619	267098	206099	252158	221039	473197
CNT06	9512	6962	4161	12313	16474	293698	239609	172999	360308	533307
CNT07	8273	5679	6200	7752	13952	261521	194093	247643	207971	455614
CNT08	8461	6069	5809	8721	14530	265340	211074	232855	243559	476414
CNT09	9146	6710	4540	11316	15856	275988	220304	189671	306621	496292
CNT10	8450	6062	4669	9843	14512	265879	206696	195331	277244	472575
CNT11	9424	6797	4940	11281	16221	285562	227770	208275	305057	513332
CNT12	8532	5969	3272	11229	14501	266286	207533	139449	334370	473819
CNT13	8625	6117	5214	9528	14742	271997	212563	218855	265705	484560
CNT14	8905	6362	5543	9724	15267	277750	218160	219727	276183	495910
CNT15	8708	6234	5370	9572	14942	269901	211790	221266	260425	481691
CNT16	8593	6024	4798	9819	14617	266614	205732	204376	267970	472346
CNT17	8967	6353	3759	11561	15320	277875	214803	160802	331876	492678
CNT18	8688	6053	5474	9267	14741	269217	209492	220059	258650	478709
CNT19	8870	6182	4006	11046	15052	275436	215005	174367	316074	490441
CNT20	8207	5912	4983	9136	14119	258369	201224	201590	258003	459593
CNT21	8436	6021	4151	10306	14457	269228	208627	175603	302252	477855
CNT22	8674	6027	4086	10615	14701	262224	200648	170090	292782	462872
CNT23	8112	5813	4845	9080	13925	254258	197776	190328	261706	452034
CNT24	7904	5564	5100	8368	13468	246459	190445	205249	231655	436904
CNT25	7883	5640	5517	8006	13523	245517	190443	221409	214551	435960
CNT26	8433	6284	5185	9532	14717	259107	208161	210199	257069	467268
CNT27	7918	5454	6314	7058	13372	249880	189164	250703	188341	439044
CNT28	8550	6111	5568	9093	14661	269220	210280	224817	254683	479500
CNT29	8600	6091	5582	9109	14691	266277	207012	227074	246215	473289
CNT30	10164	6611	7789	8986	16775	308122	208641	301283	215480	516763
CNT31	13043	8798	10949	10892	21841	381539	271110	409816	242833	652649
CNT32	12781	8623	9972	11432	21404	366725	261871	370874	257722	628596
CNT33	13117	8782	11309	10590	21899	377166	267736	419302	225600	644902
CNT34	13525	9013	11119	11419	22538	381049	270226	418735	232540	651275
CNT35	13149	8839	11060	10928	21988	376100	267631	413290	230441	643731
CNT36	13488	9020	10867	11641	22508	384151	274289	405376	253064	658440
CNT37	10627	7024	6911	10740	17651	325728	221781	278778	268731	547509
CNT38	10532	6909	8111	9330	17441	317592	216258	311250	222600	533850
CNT39	1954	2469	312	4111	4423	90160	95687	14521	171326	185847
ET01	12499	8761	12874	8386	21260	338159	240459	415808	162810	578618
ET02	13651	9568	10218	13001	23219	370763	265712	361452	275023	636475
ET03	12715	8957	12907	8765	21672	340964	242602	420751	162815	583566
ET04	12877	8953	12106	9724	21830	340865	242321	396360	186826	583186
ET05	12814	9038	12946	8906	21852	341064	243037	421181	162920	584101
ET06	12688	8814	12439	9063	21502	337628	240297	404125	173800	577925
ET07	13308	9390	10172	12526	22698	360956	258797	357741	262012	619753
ET08	11867	7620	10906	8581	19487	332841	227226	377938	182129	560067
ET09	11904	7795	10115	9584	19699	326086	224340	357556	192870	550426
ET10	11454	7538	10378	8614	18992	318522	220304	367555	171271	538826
ET11	12431	8092	10250	10273	20523	337745	234364	365652	206457	572109
ET12	13149	8836	9028	12957	21985	364292	257837	333946	288183	622129
ET13	13893	9363	7467	15789	23256	387030	276216	286530	376716	663246

## Sheet: Tables S9
Table S9. SNP and InDel classification statistics for differentially expressed genes in 52 thyme accessions.
Sample ID	Genes with non-synonymous SNPs	Genes with InDels
CNT01	12437	4792
CNT02	12191	4701
CNT03	12021	4524
CNT04	12795	4864
CNT05	11952	4610
CNT06	12869	5210
CNT07	11564	4282
CNT08	11684	4556
CNT09	12467	5005
CNT10	12035	4559
CNT11	12378	5031
CNT12	12002	4546
CNT13	11902	4565
CNT14	12154	4769
CNT15	11902	4649
CNT16	11959	4590
CNT17	12510	4848
CNT18	11880	4549
CNT19	12335	4763
CNT20	11725	4468
CNT21	12309	4549
CNT22	12086	4714
CNT23	11321	4414
CNT24	11214	4237
CNT25	10943	4233
CNT26	11765	4692
CNT27	11228	4208
CNT28	11871	4547
CNT29	11575	4625
CNT30	13471	5185
CNT31	15877	6890
CNT32	15915	6884
CNT33	15800	6891
CNT34	15941	7021
CNT35	15949	6909
CNT36	15980	7047
CNT37	14078	5503
CNT38	13589	5386
CNT39	7978	3008
ET01	15765	6921
ET02	16344	7511
ET03	15892	7066
ET04	15957	7124
ET05	15871	7049
ET06	15816	6895
ET07	16297	7359
ET08	15244	6116
ET09	15416	6117
ET10	15041	5912
ET11	15548	6419
ET12	16143	7070
ET13	16854	7495

## Sheet: Tables S10
Table S10. Fst-based selective sweep identification between CNTC and ETC accessions.
Gene ID	Gene abbreviation	Pathway	Gene start (bp)	Gene end (bp)	Gene orientation
Tq08G017210.1	4CL	Lignin biosynthesis	32858864	32862304	+
Tq04G005780.1	C4H		3379486	3381799	-
Tq08G017380.1	CCoAOMT		33177644	33180867	+
Tq08G017390.1			33193058	33203431	+
Tq05G018270.1	CCR		39365898	39367452	+
Tq05G018280.1			39369473	39371677	+
Tq05G018300.1			39388437	39389926	+
Tq05G018310.1			39391323	39393409	+
Tq05G018320.1			39393782	39395567	+
Tq05G018340.1			39405041	39406766	+
Tq05G018350.1			39409127	39410069	+
Tq05G018370.1			39411511	39413804	+
Tq05G018380.1			39413964	39415710	+
Tq05G018390.1			39425157	39427046	+
Tq05G018400.1			39445415	39447319	+
Tq05G018410.1			39448298	39449667	+
Tq04G019950.1	HCT		33301143	33307017	-
Tq09G006100.1			4830907	4832406	-
Tq09G006110.1			4840365	4842269	+
Tq09G006130.1			4927715	4928984	+
Tq09G011790.1			20022556	20028316	-
Tq03G038590.1	PER/LAC		43445435	43452865	+
Tq07G011910.1			11111365	11112734	-
Tq12G006680.1			5881175	5899387	-
Tq07G013480.1	CYP	Terpenoid biosynthesis	25935300	25937468	-
Tq09G006120.1			4924555	4926257	+
Tq12G007030.1			6920565	6928076	+
Tq12G010510.1			28385979	28388764	+
Tq12G010520.1			28398380	28400957	+
Tq01G003390.1	TPS		2017731	2022136	-
Tq04G005760.1	ARF3	Glandular trichome formation	3355952	3364316	-
Tq07G013580.1			26317945	26325899	-
Tq11G001720.1	CyCB2		16593089	16595464	+
Tq01G007610.1	HD-ZIP		5312495	5318562	-
Tq07G012280.1			12636632	12638664	-
Tq10G010680.1			23858344	23859812	+
Tq11G001220.1			11290565	11295907	+
Tq11G001940.1			17963755	17964889	-
Tq13G007220.1			18810360	18812645	+
Tq02G014580.1	IAA15		11543697	11544854	+
Tq03G009290.1			24082405	24089390	+
Tq02G012980.1	MYC1		9975743	9976928	+
Tq02G021740.1			31740312	31742728	-
Tq04G006180.1			3604108	3606320	+
Tq05G008490.1			9090385	9092966	+
Tq10G010090.1			17465022	17468244	+
Tq13G006040.1			7988930	7993231	-
Tq02G018300.1	MYB		14865633	14870678	+
Tq04G009040.1			13158075	13164225	-
Tq07G010960.1			7979779	7980836	+
Tq12G007230.1			7501095	7504092	-
Tq12G010480.1			28313450	28314644	-
Tq04G008330.1	TTG1		7812903	7822120	+

[truncated: 12 more sheets: Tables S11, Tables S12, Tables S13, Tables S14, Tables S15, Tables S16, Tables S17, Tables S18, Tables S19, Tables S20, Tables S21, Tables S22]
